# Supplementary material for: Initial empirical antibiotics of non-carbapenems for ESBL-producing E. coli and K. pneumoniae bacteremia in children: a retrospective medical record review
Source: BMC Infect Dis. 2022 Nov 21;22:866. doi: 10.1186/s12879-022-07881-7 (PMC9677890; doi:10.1186/s12879-022-07881-7)
Supplement: Supplementary file 1 — Additional file 1. Patients data adminitrated with non-carbapenem as empirical treatment. [file 12879_2022_7881_MOESM1_ESM.xlsx]

## Sheet: Non-carbapenem
			patients data adminitrated with non-carbapenem as empirical treatment
		1=M			Yes=1	on Chemotx=1	Yes=1	Yes=1	Yes=1		Yes=1	Yes=1	Yes=1	1=none	E.coli=1	1=3GC		Non carbapenem=1	1=3GC		Mortality=1				Microbiological cure=1
		2=F			No=2	Chemo off state=2	No=2	No=2	No=2		No=0	No=0	No=0	2=CLABSI	K.pneumoniae=2	2=4GC		Carbapenem=2	2=4GC						Microbiological failure=0
														3=Urosepsis		3=BL/BLI			3=BL/BLI
														4=NEC		4=carbapenem			4=carbapenem
														5=pneumonia		5=amikacin			5=amikacin
														6=meningitis
					Underlying diseases							Initial presenation with severe infection		.											Microbiological outcome					cefotaxime		ceftazidime		cefepime		pipera/tazo		amp/sulbact		meropenem		imipenem		ertapenem		AMK		GM
	id	sex	Age(month)	days(age under 1yr)	malignancy	CTx	preterm	Congenital heart ds	neutropenia	Etc	ICU state	Need for higher repiratory support	presentation with shock	Infection focus	strain	Empirical anti	day	non vs carba	definite anti	days(180ds montality)	mortality	days (30d mortality)	mortality	mortality date	2 days	3 days	1st culture positive date	last culture positive date	1st negative conversion date	S/NS	MIC	S/NS	MIC	S/NS	MIC	S/NS	MIC	S/NS	MIC	S/NS	MIC	S/NS	MIC	S/NS	MIC	S/NS	MIC	S/NS	MIC
	1	1	195		1(BMT 1y)	0	2	2	0		0	0	1	2	1	2	1	1	4	180	0	30	0		1	1	2017-12-26		2017-12-27	ns	32	NS	8	NS	16	S	16	NS	16/8	S	1	S	1	S	0.5	S	16	S	4
	3	2	45		1	1	2	2	1		0	0	0	2	1	2	1	1	4	180	0	30	0		1	1	2018-02-28	2018-03-01	2018.03	NS	32	NS	16	NS	16	S	16	NS	16/8	S	1	S	1	S	0.5	S	16	S	4
	5	1	221		1	1	2	2	0		1	0	0	2	1	2	1	1	4	1	1	1	1	2018-04-12	0	0	2018-04-12			NS	32	NS	8	NS	16	NS	64	NS	16/8	S	1	S	1			S	16	NS	8
	6	1	224		1	1	2	2	1		0	0	0	2	1	2	1	1	4	180	0	30	0		1	1	2018-06-23	2018-06-24	2018-06-25	NS	32	NS	16	NS	16	S	16	NS	16/8	S	1	S	1	S	0.5	S	16	NS	8
	11	2	200		1	1	2	2	0		0	0	0	2	1	2	1	1	4	180	0	30	0		1	1	2016-02-17		2016-02-18	NS	32	NS	16	NS	16	S	16	NS	16/8	S	1	S	1	S	0.5	S	16	S	4
	12	1	203		1	1	2	2	1		0	0	0	2	1	2	1	1	4	180	0	30	0		1	1	2016-06-07		2016-06-08	NS	32	NS	16	NS	16	NS	64	NS	16/8	S	1	S	1	NS	1	S	16	NS	8
	13	2	8		2	0	2	2	0	Allagile sd	0	0	0	1	1	3	2	1	4	180	0	30	0		0	1	2016-09-04		2016-09-07	NS	32	NS	8	NS	16	S	16	NS	16/8	S	1	S	1	S	0.5	S	16	S	4
	14	1	207		1	1	2	2	1		0	0	0	2	1	2	3	1	4	180	0	30	0		0	1	2016-11-13	2016-11-14	2016-11-16	NS	32	NS	16	NS	16	NS	64	NS	16/8	S	1	S	1	S	0.5	S	16	NS	8
	19	1	11		2	0	2	2	0	VUR	0	0	0	3	1	1	2	1	4	180	0	30	0		1	1	2016-08-12		2016-08-13	ns	8	NS	16	S	2	S	16	NS	16/8	S	1	S	1	S	0.5	S	16	S	4
	20	2	163		1	1	2	2	0		0	0	0	2	1	2	2	1	4	180	0	30	0		1	1	2016-11-08		2016-11-09	ns	32	NS	16	NS	16	S	16	NS	16/8	S	1	S	1	S	0.5	S	16	NS	8
	22	1	0	7	2	0	2	1	0		0	0	0	6	1	5(+van)	1	1	4	180	0	30	0		1	1	2014-06-24		2014-06-25	NS	32	NS	16	NS	16	S	16	NS	16/8	S	1	S	1	S	0.5	S	16	NS	8
	25	2	0	6	2	0	1	2	0		1	1	0	5(clinical, sputum cx proven)	1	3	4	1	4	180	0	30	0		0	0	2016-01-01		2016-01-05	NS	32	NS	16	NS	16	S	16	NS	16/8	S	1	S	1	S	0.5	S	16	NS	8
	26	1	43		1	1	2	2	1		0	0	0	2	1	2	1	1	4	180	0	30	0		1	1	2015-06-12		2015-06-13	NS	32	NS	8	N	8	S	16	NS	16/8	S	1	S	1	S	0.5	S	16	S	4
	27	2	43		1	1	2	2	0		0	0	0	3	1	2	2	1	4	180	0	30	0		1	1	2015-08-13		2015-08-15	ns	32	NS	16	N	16	S	16	S	8/4	S	1	S	1	S	0.5	S	16	NS	8
	28	2	0	7	2	0	1	2	0		1	0	0	5(clinicical, sputum cx proven)	2	3	1	1	4	180	0	30	0		0	1	2018-03-29	2018-03-31	2018-04-01	NS	32	NS	16	NS	16	S	16	NS	16/8	S	1	S	1	S	0.5	S	16	NS	8
	31	1	33		2	0	2	1	0		1	0	0	2	2	3	2	1	4	180	0	30	0		1	1	2017-04-29	2017-04-30	2017-05-01	ns	32	NS	16	NS	16	S	16	NS	16/8	S	1	S	1	S	0.5	S	16	NS	8
	32	1	71		1	1	2	2	1		0	0	0	2	2	2	1	1	4	180	0	30	0		1	1	2017-08-09	2017-08-10	2017-08-11	ns	32	NS	16	NS	16	NS	64	NS	16/8	S	1	S	1	S	0.5	S	16	S	4
	33	1	0	9	2	0	2	2	0		1	0	0	2	2	5(+van)	1	1	4	180	0	30	0		1	1	2017-12-13		2017-12-14	NS	32	NS	16	NS	16	S	16	NS	16/8	S	1	S	1	S	0.5	S	16	NS	8
	47	2	3		2	0	2	1	0		1	0	0	2	2	3	1	1	4	180	0	30	0		1	1	2014-06-03		2014-06-04	NS	32	NS	16	NS	16	NS	64	NS	16/8	S	1	S	1	S	0.5	S	16	S	4
	48	2	7		2	0	2	2	0	BPD	0	0	0	2	2	1	1	1	4	180	0	30	0		1	1	2014-07-01	2014-07-02	2014-07-03	NS	32	NS	16	NS	16	S	16	NS	16/8	S	1	S	1	S	0.5	S	16	S	4
	49	1	8		2	0	1	2	0		1	1	1	4(clinical, xray)	2	2	2	1	4	180	0	30	0		0	0	2014-07-13	2014-07-17	2014-07-19	NS	32	NS	16	NS	16	S	16	NS	16/8	S	1		1	S	0.5	S	16	S	4
	55	1	224		1	1	2	2	1		0	0	0	2	1	2	1	1	4	180	0	30	0		1	1	2018-06-23	2018-05-24	2018-06-25	NS	32	NS	16	NS	16	S	16	NS	16/8	S	1	S	1	S	0.5	S	16	NS	8
	56	1	3		2	0	2	2	0	CKD	1	0	0	2	1	3	3	1	4	180	0	30	0		1	1	2018-09-02		2018-09-04	NS	32	S	1	NS	16	S	16	NS	16/8	S	1	S	1	S	0.5	S	16	S	4
	57	1	215		1	2	2	2	0		0	0	0	3	2	2	2	1	4	180	0	30	0		0	1	2018-09-10	2018-09-12	2018-09-13	ns	32	ns	16	ns	16	s	16	ns	16/8	s	1	s	1	s	0.5	s	16	ns	8
	60	1	2		2	0	2	2	0	OTC deficiency	0	1	1	1	2	1	1	1	4	180	0	30	0		1	1	2018-11-28		2018-11-29	ns	32	s	1	ns	16	s	16	ns	16/8	s	1	s	1	s	0.5	s	16	ns	8
	63	1	1		2	0	2	2	0	VUR	0	0	0	3	1	1	1	1	4	180	0	30	0		1	1	2018-03-25	2018-03-26	2018-03-27	ns	32	s	4	ns	16	s	16	ns	16/8	s	1	s	1	s	0.5	s	16	s	4
																																											₩

## Sheet: carbapenem
			patients data adminitrated with non-carbapenem as empirical treatment
		1=M			Yes=1	on Chemotx=1	Yes=1	Yes=1	Yes=1		Yes=1	Yes=1	Yes=1	1=none	E.coli=1	1=3GC		Non carbapenem=1	1=3GC		Mortality=1				Microbiological cure=1
		2=F			No=2	Chemo off state=2	No=2	No=2	No=2		No=0	No=0	No=0	2=CLABSI	K.pneumoniae=2	2=4GC		Carbapenem=2	2=4GC						Microbiological failure=0
														3=Urosepsis		3=BL/BLI			3=BL/BLI
														4=NEC		4=carbapenem			4=carbapenem
														5=pneumonia		5=amikacin			5=amikacin
														6=meningitis
					Underlying diseases							Initial presenation with severe infection		.											Microbiological outcome					cefotaxime		ceftazidime		cefepime		pipera/tazo		amp/sulbact		meropenem		imipenem		ertapenem		AMK		GM
	id	sex	Age(month)	days(age under 1yr)	malignancy	CTx	preterm	Congenital heart ds	neutropenia	Etc	ICU state	Need for higher repiratory support	presentation with shock	Infection focus	strain	Empirical anti	day	non vs carba	definite antibiotic	days(180ds montality)	mortality	days (30d mortality)	mortality	mortality date	2 days microbiolodical cure	3 days microbiological cure	1st culture positive date	last culture positive date	1st negative conversion date	S/NS	MIC	S/NS	MIC	S/NS	MIC	S/NS	MIC	S/NS	MIC	S/NS	MIC	S/NS	MIC	S/NS	MIC	S/NS	MIC	S/NS	MIC
	7	1	209		1	1	2	2	1		0	0	0	2	1	4		2	4	180	0	30	0		1	1	2017-03-08		2017-03-09	ns	32	s	1	s	2	S	16	NS	16/8	S	1	S	1	S	0.5	S	16	NS	8
	8	1	226		1	1	2	2	0		0	0	0	2	1	4		2	4	180	0	30	0		1	1	2018-05-01		2018-05-03	ns	32	NS	16	NS	16	NS	64	NS	16/8	S	1	S	1	NS	1	S	16	S	4
	9	2	0	6	2	0	1	2	0		1	0	0	4(clinical,xray)	1	4		2	4	180	0	30	0		0	0	2017-06-19	2017-06-24	2017-06-26	ns	32	NS	16	NS	16	S	16	S	8/4	S	1	S	1	S	0.5	S	16	NS	8
	15	2	1		2	0	2	2	0	digeorge	1	0	0	2	1	4		2	4	180	0	30	0		0	0	2015-09-20	2015-09-22	2015-09-25	NS	32	S	1	S	2	S	16	NS	16/8	S	1	S	1	S	0.5	S	16	NS	8
	16	1	0	7	2	0	2	1	0		1	0	0	2	1	4		2	4	180	0	30	0		0	1	2015-10-27	2015-10-28	2015-10-30	NS	8	NS	16	S	2	S	16	NS	16/8	S	1	S	1	S	0.5	S	16	S	4
	17	1	2		2	0	2	1	0		1	1	1	4(clinical,xray)	1	4		2	4	180	0	30	0		0	0	2015-12-10	2015-12-11	2015-12-14	NS	32	NS	16	NS	16	S	16	NS	16/8	S	1	S	1	S	0.5	S	16	NS	8
	18	2	0	1	2	0	1	2	0		1	1	1	2	1	4		2	4	0.5	1	0.5	1	2016-07-06	0	0	2016-07-06			ns	32	NS	16	NS	16	S	16	NS	16/8	S	1	S	1	S	0.5	S	16	NS	8
	21	1	212		1	1	2	2	1		0	0	0	2	1	4		2	4	180	0	30	0		1	1	2017-07-07		2017-07-08	ns	32	NS	16	NS	16	S	16	NS	16/8	S	1	S	1	S	0.5	S	16	NS	8
	24	2	46		1	1	2	2	0		0	0	0	2	1	4		2	4	180	0	30	0		1	1	2014-01-21		2014-01-23	ns	32	ns	16	NS*	16	S	16	NS	16/8	S	4	S	4	S	1	S	16	S	4
	29	2	80		2	0	2	1	0		1	0	0	2	2	4		2	4	180	0	30	0		1	1	2017-02-25	2017-02-26	2017-02-27	ns	16	NS	16	S	2	S	16	NS	16/8	S	1	S	1	S	0.5	S	16	NS	8
	34	1	193		1	1	2	2	1		0	0	0	2	2	4		2	4	180	0	30	0		1	1	2015-12-31		2015-01-02	NS	32	NS	16	NS	16	S	16	NS	16/8	S	1	S	1	S	0.5	S	16	S	4
	36	2	34	2	1	1	2	2	1		0	0	0	2	2	4		2	4	30	1	30	1	2016-05-08	1	1	2016-04-09		2016-04-11	NS	32	NS	16	NS	16	S	16	NS	16/8	S	1	S	1	S	0.5	S	16	S	4
	37	2	98		1	1	2	2	1		0	0	0	2	2	4		2	4	180	0	30	0		1	1	2016-06-15		2016-06-16	NS	32	NS	16	NS	16	S	16	NS	16/8	S	1	S	1	S	0.5	S	16	S	4
	38	2	54		2	0	2	1	0		0	0	0	2	2	4		2	4	180	0	30	0		1	1	2016-06-26	2016-06-28	2016-06-29	NS	32	ns	8	NS	16	S	16	NS	16/8	S	1	S	1	S	0.5	S	16	S	4
	40	1	6		2	0	1	2	0		1	1(after)	0	4(clinical,xray)	2	4		2	4	180	1	30	0		1	1	2016-10-31	2016-11-01	2016-11-02	NS	32	NS	16	NS	16	S	16	NS	16/8	S	1	S	1	S	0.5	S	16	NS	8
	41	1	2	3	2	0	1	2	0		1	0	1	peritonitis	2	4		2	4	0.5	1	0.5	1	2016-05-26	0	0	2016-05-26			ns	32	S	4	NS	16	S	16	NS	16/8	S	1	S	1	S	0.5	S	16	S	4
	42	2	50		1	1	2	2	1		0	1	1	2	2	4		2	4	180	0	30	0		0	1	2016-05-30	2016-05-31	2016-06-02	ns	16	NS	16	S	2	S	16	NS	16/8	S	1	S	1	S	0.5	S	16	S	4
	43	2	0	4	2	0	1	2	0		1	0	1	2	2	4		2	4	2	1	2	1	2016-09-26	0	0	2016-09-24	2016-09-26		ns	32	NS	16	NS	16	S	16	NS	16/8	S	1	S	1	S	0.5	S	16	NS	8
	44	1	0	5	2	0	1	2	0		1	1	1	2	2	4		2	4	0.5	1	0.5	1	2016-10-01	0	0	2016-10-01			ns	16	NS	16	NS	16	NS	64	NS	16/8	S	1	S	1	S	0.5	S	16	NS	8
	45	2	1	6	2	0	1	2	0		1	0	1	2	2	4		2	4	2	1	2	1	2016-10-21	0	0	2016-10-19	2016-10-20		ns	32	NS	16	NS	16	S	16	NS	16/8	S	1	S	1	S	0.5	S	16	NS	8
	46	1	94	7	1	1	2	2	1		0	1	0	2	2	4		2	4	30	1	21	1	2017-11-12	1	1	2017-10-22	2017.23	2017-10-24	ns	32	NS	16	NS	16	ns	64	NS	16/8	S	1	S	1			S	16	S	4
	50	1	47		1	1	2	2	1		0	0	0	2	2	4		2	4	150	1	30	0		1	1	2014-07-18		2014-07-20	NS	32	NS	16	NS	16	NS	64	NS	16/8	S	1	S	1	S	0.5	S	16	NS	8
	54	1	1	8	2	0	1	2	0		1	1	1	4(clinical,xray)	2	4		2	4	1	1	1	1	2017-05-14	0	0	2017-05-13			NS	16	S	4	NS	8	S	16	NS	16/8	S	1	S	1	S	0.5	S	16	S	4
	58	2	192		1	1	2	2	1		0	0	1	2	1	4		2	4	180	0	30	0		1	1	2018-10-10		2018-10-11	ns	32	ns	16	ns	16	s	16	ns	16/8	s	1	s	1	s	0.5	s	16	s	4
	59	2	10		2	0	2	2	0	LT (2018.10.03)	1	0	0	2	1	4		2	4	180	0	30	0		1	1	2018-10-19	2018-10-20	2018-10-21	ns	32	s	1	ns	8	ns	64	ns	16/8	S	1	S	1	S	0.5	S	16	NS	8
	61	1	83		1	1	2	2	1		0	1	1	2	2	4		2	4	180	0	30	0		1	1	2019-01-08		2019-01-09	ns	32	ns	16	ns	16	s	16	ns	16/8	s	1	s	1	s	0.5	s	16	s	4
	62	1	121		1	1	2	2	1		0	1	1	2	1	4		2	4	180	0	30	0		1	1	2019-03-25	2019-03-26	2019-03-27	ns	32	ns	16	ns	16	ns	64	ns	16/8	s	1	s	1	s	0.5	s	16	s	4
